# Supplementary material for: Multi-Functional Potential of Lactic Acid Bacteria Strains and Antimicrobial Effects in Minimally Processed Pomegranate (Punica granatum L. cv Jolly Red) Arils
Source: Microorganisms. 2022 Sep 20;10(10):1876. doi: 10.3390/microorganisms10101876 (PMC9610940; doi:10.3390/microorganisms10101876)
Supplement: Supplementary file 1 [file microorganisms-10-01876-s001.zip]

Archive with 1 entries (1 files):
- microorganisms-1906373-supplementary.pdf
